# Supplementary material for: Evaluation of the Wound Healing Potential of Some Natural Polymers on Three Experimental Models
Source: Pharmaceuticals (Basel). 2021 May 14;14(5):465. doi: 10.3390/ph14050465 (PMC8156046; doi:10.3390/ph14050465)
Supplement: Supplementary file 1 [file pharmaceuticals-14-00465-s001.zip]

Archive with 1 entries (1 files):
- pharmaceuticals-1183506-supplementary.pdf
